# Supplementary material for: The evolution of azole resistance through a reduced spore dormancy pathway associated with loss of SUMOylation function in Fusarium graminearum
Source: Appl Environ Microbiol. 2026 Apr 17;92(5):e02342-25. doi: 10.1128/aem.02342-25 (PMC13188882; doi:10.1128/aem.02342-25)
Supplement: Table S1 — Oligos used in this work. [file aem.02342-25-s0002.xlsx]

## Sheet: Table_S1
Wog K, Sumanarathne AS, Gerstein AC, Bakker MG. 2026. The evolution of azole resistance through a reduced spore dormancy pathway associated with loss of SUMOylation function in Fusarium graminearum. Applied & Environmental Microbiology.
Supporting Data Table S1 - Oligos used in this work.
Oligo	Sequence	Source	Description
5' homologous repair template	TTTTGCGATTTCGATCCGCAATCTCTCAGCCTTGCTCGACAGAAGATGATATTGAAGGAGCACTTTTTGGGC	This work.	Amplify the hygromycin resistance gene while adding overhangs with homology to the cut site at the 5' end of the aos1 gene.
3' homologous repair template	TCCAAAATTGTACAACGCTTTGTGAAATAGCACCGCTATTCCTTTGCCCTCGGACGAGTGCTGGGGCGTCGG	This work.	Amplify the hygromycin resistance gene while adding overhangs with homology to the cut site at the 3' end of the aos1 gene.
5' crRNA protospacer	CGCAATCTCTCAGCCTTGCA	This work.	Component of the gRNA, directing Cas9 to cut at the 5' end of the aos1 gene.
3' crRNA protospacer	CTTGACGACACGCATTTAGA	This work.	Component of the gRNA, directing Cas9 to cut at the 3' end of the aos1 gene.
hph_f	GGTCATTGACTGGAGCGAGG	This work.	qPCR amplification for confirming a single insertion of the hygromycin resistance gene.
hph_r	ATCAGGTCGGAGACGCTGTC	This work.	qPCR amplification for confirming a single insertion of the hygromycin resistance gene.
tri6_f	GGCAAGACAAGGAAGGACAA	Jayathissa et al. 2025	qPCR amplification of the known tri6 gene, as a single-copy reference gene for determination of insert copy number.
tri6_r	CGATCCCTCGTCAACACTTATG	Jayathissa et al. 2025	qPCR amplification of the known tri6 gene, as a single-copy reference gene for determination of insert copy number.
aos1_f	CATCAAAGCCCTTGCCAAC	This work.	qPCR amplification of the aos1 gene to confirm presence/absence in the knockout strains.
aos1_r	CTCGTGTTCACGTTCATGTTG	This work.	qPCR amplification of the aos1 gene to confirm presence/absence in the knockout strains.
